# Supplementary material for: The Effect of Mice Adaptation Process on the Pathogenicity of Influenza A/South Africa/3626/2013 (H1N1)pdm09 Model Strain
Source: Int J Mol Sci. 2023 Dec 12;24(24):17386. doi: 10.3390/ijms242417386 (PMC10743444; doi:10.3390/ijms242417386)
Supplement: Supplementary file 1 [file ijms-24-17386-s001.zip]

Archive with 1 entries (1 files):
- ijms-2724696-supplementary.pdf
